# Supplementary material for: Postoperative persistent diastolic dyssynchronous expansion in patients with Ebstein’s anomaly
Source: PLoS One. 2019 Aug 8;14(8):e0220890. doi: 10.1371/journal.pone.0220890 (PMC6687137; doi:10.1371/journal.pone.0220890)
Supplement: S1 Data — (XLSX) [file pone.0220890.s001.xlsx]

## Sheet: SPSS용 (2)_Add ICC희진_Post_DSE정리
No	Carpentier_ type	Cone_OP	Tethering_Index	TI_2.5	Pre_DSEi	DSEindex_Acute_postOP_mean	DSEindex_Late_postOP_mean	Diff_AcutePostOP_minus_Pre	Diff_LatePostOP_minus_pre
1	B	1	3.19	1	36.82	34.8669	40.9463	-1.95309	4.12632
2	A		1.78	0	26.2273
3	B	1	1.92	0	9.80803	4.78047	9.86844	-5.02756	0.060416
4	B	1	2.05	0	27.5388	2.38163	2.7452	-25.1572	-24.7936
5	B		3.37	1	54.5533
6	A		3.28	1	45.4078
7	C	1	3.17	1	30.3216	27.7872	42.7807	-2.5344	12.4591
8	B	1	2.68	1	22.3419	27.154	22.5483	4.81215	0.206474
9	B	1	2.17	0	46.1343	13.9946		-32.1398
10	A		1.19	0	18.3063
11	B	1	2.43	0	40.533	14.0874	11.8744	-26.4455	-28.6585
12	A		1.92	0	25.802
13	B	1	1.77	0	13.7315	12.3743		-1.35723
14	B	1	1.73	0	40.9982	3.47852	7.33833	-37.5196	-33.6598
15	B		1.58	0	5.17792
16	B	1	2.82	1	43.9385	54.5564	44.7568	10.6179	0.818243
17	B		1.94	0	33.6873
